# Supplementary material for: Identification and characterization of CircRNAs involved in the regulation of wheat root length
Source: Biol Res. 2019 Apr 4;52:19. doi: 10.1186/s40659-019-0228-5 (PMC6448277; doi:10.1186/s40659-019-0228-5)
Supplement: Supplementary file 1 — Additional file 1: Table S1. Primers used for real-time PCR. [file 40659_2019_228_MOESM1_ESM.xlsx]

## Sheet: Sheet1
Table S1 Primers used for real-time PCR
CircRNA ID	type	Sequence
circRNA145	Forward primer	AGGTCAGTAAAATAGACCGGGAT
	Reverse primer	TTATTGACTGCTGCATTGGTATC
circRNA198	Forward primer	CAAAACCAACCTTGTTTGTATCA
	Reverse primer	CTGTAATCTTTGGACCCTCTCTG
circRNA616	Forward primer	CTAGATCTCAGAACCAGCAGTGA
	Reverse primer	TCCGAACTGTCCTTTTTATCTTC
circRNA852	Forward primer	CTTGGCTGACATTACACAGAGAG
	Reverse primer	AAGGTATCTCAAACCCTGACAAA
circRNA3645	Forward primer	CGAGAAGCAAAGTGAGTTGATAA
	Reverse primer	ATGGTCATGGTGGCTATGTTAG
tae-miR1134	Forward primer	CAACAACAACAAGAAGAAGAAGAT
tae-miR1133	Forward primer	CATATACTCCCTCCGTCCGAAA
tae-miR9773	Forward primer	TTTGTTTTTATGTTATTTTGTGAA
tae-miR1118	Forward primer	CACTACATTATGGAATGGAGGGA
tae-miR164	Forward primer	TGGAGAAGCAGGGCACGTGCA
tae-miR1125	Forward primer	AACCAACGAGACCAACTGCGGCGG
tae-miR1137a	Forward primer	TAGTACAAAGTTGAGTCATC
tae-miR5085	Forward primer	AAGGACATTTTTTGTGGCCTG
TaActin	Forward primer	ACCTTCAGTTGCCCAGCAAT
	Reverse primer	CAGAGTCGAGCACAATACCAGTTG
