# Supplementary material for: Identification and characterization of CircRNAs involved in the regulation of wheat root length
Source: Biol Res. 2019 Apr 4;52:19. doi: 10.1186/s40659-019-0228-5 (PMC6448277; doi:10.1186/s40659-019-0228-5)
Supplement: Supplementary file 2 — Additional file 2: Table S2. List of differentially expressed circRNAs (DECs) in the YN29-LH9 comparison. [file 40659_2019_228_MOESM2_ESM.xlsx]

## Sheet: sheet1
Table S2 List of differentially expressed circRNAs (DECs) in the YN29-LH9 comparison
circRNA ID	Chr	circRNA_start	circRNA_end	stand	Geneid	base Mean of LH9	base Mean of YN29	log2Ratio(YN29/LH9)	Up/Down(YN29/LH9)	P-value
circRNA104	TGACv1_scaffold_051134_1BS	13590	14871	+	-	2.74939	303.24	6.78521	up	0.00718746
circRNA220	TGACv1_scaffold_080623_1DS	51485	61555	-	TRIAE_CS42_1DS_TGACv1_080623_AA0251150	0.96201	29.7143	4.94896	up	0.0454195
circRNA352	TGACv1_scaffold_051134_1BS	13596	14871	+	-	2.20358	167.195	6.24553	up	0.00329541
circRNA568	TGACv1_scaffold_051134_1BS	13582	14871	+	-	0.705031	56.1291	6.31492	up	0.00412928
circRNA832	TGACv1_scaffold_178493_2DS	14143	15315	-	-	0.001	18.7405	14.1939	up	0.0424405
circRNA852	TGACv1_scaffold_177910_2DS	23432	73057	-	TRIAE_CS42_2DS_TGACv1_177910_AA0586990;TRIAE_CS42_2DS_TGACv1_177910_AA0587020;TRIAE_CS42_2DS_TGACv1_177910_AA0587060	0.001	23.7584	14.5361	up	0.0229049
circRNA956	TGACv1_scaffold_569274_7AS	20092	74718	-	TRIAE_CS42_7AS_TGACv1_569274_AA1812200	0.001	22.773	14.475	up	0.0295113
circRNA1120	TGACv1_scaffold_031043_1BL	17689	34357	-	TRIAE_CS42_1BL_TGACv1_031043_AA0106540	0.001	31.3587	14.9366	up	0.00783056
circRNA1150	TGACv1_scaffold_178493_2DS	14143	17119	-	-	0.001	42.515	15.3757	up	0.0024406
circRNA1237	TGACv1_scaffold_000490_1AL	102008	120691	-	TRIAE_CS42_1AL_TGACv1_000490_AA0013360;TRIAE_CS42_1AL_TGACv1_000490_AA0013370	0.001	26.9773	14.7195	up	0.0153307
circRNA1525	TGACv1_scaffold_642737_U	31407	76069	+	TRIAE_CS42_U_TGACv1_642737_AA2122450;TRIAE_CS42_U_TGACv1_642737_AA2122460;TRIAE_CS42_U_TGACv1_642737_AA2122470;TRIAE_CS42_U_TGACv1_642737_AA2122480	0.001	29.1497	14.8312	up	0.00962235
circRNA1732	TGACv1_scaffold_051918_1BS	2388	3823	+	-	0.001	41.8826	15.3541	up	0.00208664
circRNA1842	TGACv1_scaffold_051918_1BS	2395	3823	+	-	0.001	24.6589	14.5898	up	0.0185831
circRNA2473	TGACv1_scaffold_500983_6BL	456	24596	-	TRIAE_CS42_6BL_TGACv1_500983_AA1612200;TRIAE_CS42_6BL_TGACv1_500983_AA1612210	0.001	26.2766	14.6815	up	0.0170296
circRNA2496	TGACv1_scaffold_080514_1DS	61364	61592	+	TRIAE_CS42_1DS_TGACv1_080514_AA0249330	0.001	223.887	17.7724	up	0.000212256
circRNA3004	TGACv1_scaffold_049372_1BS	69161	71982	-	-	0.001	20.3197	14.3106	up	0.0397291
circRNA3197	TGACv1_scaffold_147474_2BS	52297	53454	-	-	0.001	33.1367	15.0161	up	0.00608311
circRNA3645	TGACv1_scaffold_641408_U	124270	137099	-	TRIAE_CS42_U_TGACv1_641408_AA2094180;TRIAE_CS42_U_TGACv1_641408_AA2094190;TRIAE_CS42_U_TGACv1_641408_AA2094200;TRIAE_CS42_U_TGACv1_641408_AA2094210	0.001	25.9698	14.6645	up	0.0169116
circRNA23	TGACv1_scaffold_049914_1BS	60935	76949	+	TRIAE_CS42_1BS_TGACv1_049914_AA0164150;TRIAE_CS42_1BS_TGACv1_049914_AA0164160;TRIAE_CS42_1BS_TGACv1_049914_AA0164170	12.8268	0.001	-13.6469	down	0.0247971
circRNA27	TGACv1_scaffold_113232_2AS	17304	18745	-	-	10.1318	0.001	-13.3066	down	0.0462518
circRNA34	TGACv1_scaffold_096113_2AL	24866	35875	+	TRIAE_CS42_2AL_TGACv1_096113_AA0317230;TRIAE_CS42_2AL_TGACv1_096113_AA0317240	12.3262	0.001	-13.5894	down	0.0288258
circRNA99	TGACv1_scaffold_061476_1DL	19182	20628	+	-	10.4525	0.001	-13.3516	down	0.0427221
circRNA106	TGACv1_scaffold_161924_2DL	7256	8867	-	-	38.0043	1.40142	-4.7612	down	0.0427998
circRNA130	TGACv1_scaffold_250589_3DL	13420	13636	-	TRIAE_CS42_3DL_TGACv1_250589_AA0870710	9.94077	0.001	-13.2791	down	0.0480884
circRNA145	TGACv1_scaffold_642737_U	33982	78658	+	TRIAE_CS42_U_TGACv1_642737_AA2122450;TRIAE_CS42_U_TGACv1_642737_AA2122460;TRIAE_CS42_U_TGACv1_642737_AA2122470;TRIAE_CS42_U_TGACv1_642737_AA2122480	27.3755	0.001	-14.7406	down	0.0023529
circRNA198	TGACv1_scaffold_197368_3AL	8606	9403	-	TRIAE_CS42_3AL_TGACv1_197368_AA0666040	10.0969	0.001	-13.3016	down	0.0481313
circRNA210	TGACv1_scaffold_642737_U	27313	73218	-	TRIAE_CS42_U_TGACv1_642737_AA2122450;TRIAE_CS42_U_TGACv1_642737_AA2122460;TRIAE_CS42_U_TGACv1_642737_AA2122470;TRIAE_CS42_U_TGACv1_642737_AA2122480	26.9612	0.001	-14.7186	down	0.0026174
circRNA228	TGACv1_scaffold_288772_4AL	18845	65847	+	-	206.191	0.001	-17.6536	down	1.22361e-05
circRNA237	TGACv1_scaffold_603444_7DL	59642	59903	-	-	10.0319	0.001	-13.2923	down	0.0487495
circRNA347	TGACv1_scaffold_289349_4AL	40570	50497	-	TRIAE_CS42_4AL_TGACv1_289349_AA0969550	21.7747	0.001	-14.4104	down	0.00601484
circRNA365	TGACv1_scaffold_542483_6DS	208928	215551	-	-	21.3927	0.001	-14.3848	down	0.00635336
circRNA461	TGACv1_scaffold_019563_1AS	28693	30177	-	TRIAE_CS42_1AS_TGACv1_019563_AA0068350	18.5682	0.001	-14.1805	down	0.00923366
circRNA616	TGACv1_scaffold_642737_U	34866	79172	-	TRIAE_CS42_U_TGACv1_642737_AA2122450;TRIAE_CS42_U_TGACv1_642737_AA2122460;TRIAE_CS42_U_TGACv1_642737_AA2122470;TRIAE_CS42_U_TGACv1_642737_AA2122480	133.956	0.001	-17.0314	down	2.42259e-05
