# Supplementary material for: Identification and characterization of CircRNAs involved in the regulation of wheat root length
Source: Biol Res. 2019 Apr 4;52:19. doi: 10.1186/s40659-019-0228-5 (PMC6448277; doi:10.1186/s40659-019-0228-5)
Supplement: Supplementary file 3 — Additional file 3: Table S3. List of differentially expressed circRNAs (DECs) in the YN29-XN979 comparison. [file 40659_2019_228_MOESM3_ESM.xlsx]

## Sheet: sheet1
Table S3 List of differentially expressed circRNAs (DECs) in the YN29-XN979 comparison
CircRNAID	Chr	circRNA_start	circRNA_end	stand	Gene id	base Mean of XN979	base Mean of YN29	log2Ratio(YN29/XN979)	Up/down (YN29/XN979)	P-value
circRNA292	TGACv1_scaffold_114417_2AS	13678	27284	+	TRIAE_CS42_2AS_TGACv1_114417_AA0366980;TRIAE_CS42_2AS_TGACv1_114417_AA0366990;TRIAE_CS42_2AS_TGACv1_114417_AA0367010;TRIAE_CS42_2AS_TGACv1_114417_AA0367030	0.001	20.8256	14.3461	up	0.0187938
circRNA448	TGACv1_scaffold_527385_6DL	13306	27242	-	TRIAE_CS42_6DL_TGACv1_527385_AA1703180	0.001	58.079	15.8257	up	2.07897e-05
circRNA554	TGACv1_scaffold_032293_1BL	32188	32647	+	TRIAE_CS42_1BL_TGACv1_032293_AA0128070	0.001	16.7513	14.032	up	0.040398
circRNA585	TGACv1_scaffold_212372_3AS	19524	23282	+	TRIAE_CS42_3AS_TGACv1_212372_AA0700350;TRIAE_CS42_3AS_TGACv1_212372_AA0700360	0.001	18.4672	14.1727	up	0.034051
circRNA832	TGACv1_scaffold_178493_2DS	14143	15315	-	-	0.001	21.1467	14.3681	up	0.0153058
circRNA956	TGACv1_scaffold_569274_7AS	20092	74718	-	TRIAE_CS42_7AS_TGACv1_569274_AA1812200	0.001	22.8461	14.4797	up	0.0131634
circRNA1237	TGACv1_scaffold_000490_1AL	102008	120691	-	TRIAE_CS42_1AL_TGACv1_000490_AA0013360;TRIAE_CS42_1AL_TGACv1_000490_AA0013370	0.001	27.0639	14.7241	up	0.00573329
circRNA2473	TGACv1_scaffold_500983_6BL	456	24596	-	TRIAE_CS42_6BL_TGACv1_500983_AA1612200;TRIAE_CS42_6BL_TGACv1_500983_AA1612210	0.001	26.3609	14.6861	up	0.00653538
circRNA2496	TGACv1_scaffold_080514_1DS	61364	61592	+	TRIAE_CS42_1DS_TGACv1_080514_AA0249330	0.001	252.633	17.9467	up	3.04085e-13
circRNA3004	TGACv1_scaffold_049372_1BS	69161	71982	-	-	0.001	24.2547	14.566	up	0.0104538
circRNA3197	TGACv1_scaffold_147474_2BS	52297	53454	-	-	0.001	39.5538	15.2715	up	0.000526176
circRNA3204	TGACv1_scaffold_544610_6DS	17543	19229	+	TRIAE_CS42_6DS_TGACv1_544610_AA1748910	0.001	18.6575	14.1875	up	0.0331808
circRNA3645	TGACv1_scaffold_641408_U	124270	137099	-	TRIAE_CS42_U_TGACv1_641408_AA2094180;TRIAE_CS42_U_TGACv1_641408_AA2094190;TRIAE_CS42_U_TGACv1_641408_AA2094200;TRIAE_CS42_U_TGACv1_641408_AA2094210	0.001	26.5849	14.6983	up	0.00576197
circRNA3660	TGACv1_scaffold_487262_6AS	12734	19354	+	TRIAE_CS42_6AS_TGACv1_487262_AA1569510;TRIAE_CS42_6AS_TGACv1_487262_AA1569520	0.001	19.173	14.2268	up	0.0229588
circRNA3722	TGACv1_scaffold_514289_6BS	46229	48164	-	TRIAE_CS42_6BS_TGACv1_514289_AA1657990	0.001	18.0452	14.1393	up	0.0288546
circRNA23	TGACv1_scaffold_049914_1BS	60935	76949	+	TRIAE_CS42_1BS_TGACv1_049914_AA0164150;TRIAE_CS42_1BS_TGACv1_049914_AA0164160;TRIAE_CS42_1BS_TGACv1_049914_AA0164170	19.1486	0.001	-14.225	down	0.0118295
circRNA193	TGACv1_scaffold_577882_7BL	97692	107617	-	TRIAE_CS42_7BL_TGACv1_577882_AA1885130	21.1509	0.001	-14.3684	down	0.0103747
circRNA198	TGACv1_scaffold_197368_3AL	8606	9403	-	TRIAE_CS42_3AL_TGACv1_197368_AA0666040	13.8632	0.001	-13.759	down	0.0301104
circRNA1698	TGACv1_scaffold_146155_2BS	37733	47421	-	TRIAE_CS42_2BS_TGACv1_146155_AA0456970;TRIAE_CS42_2BS_TGACv1_146155_AA0456980	21.1325	0.001	-14.3672	down	0.00838865
circRNA1830	TGACv1_scaffold_375508_5AL	7916	8891	-	-	15.7147	0.001	-13.9398	down	0.0209548
circRNA2276	TGACv1_scaffold_544610_6DS	17031	18732	-	TRIAE_CS42_6DS_TGACv1_544610_AA1748910	12.2254	0.001	-13.5776	down	0.0356008
circRNA2352	TGACv1_scaffold_342488_4DL	159835	166335	+	TRIAE_CS42_4DL_TGACv1_342488_AA1115020	12.8218	0.001	-13.6463	down	0.031208
